# Supplementary material for: Cytokine storm and vascular leakage in severe dengue: insights from single-cell RNA profiling
Source: Life Sci Alliance. 2025 Mar 24;8(6):e202403008. doi: 10.26508/lsa.202403008 (PMC11933670; doi:10.26508/lsa.202403008)
Supplement: Supplementary file 1 [file LSA-2024-03008_TableS1.xlsx]

## Sheet: Sheet1
Supplementary Table S1. Cell numbers used for analysis
Sample	Number of cells
T13	4786
T14	6374
T15	6773
T18	7035
T34	5383
T35	3832
T36	3688
T37	4644
