# Supplementary material for: Cytokine storm and vascular leakage in severe dengue: insights from single-cell RNA profiling
Source: Life Sci Alliance. 2025 Mar 24;8(6):e202403008. doi: 10.26508/lsa.202403008 (PMC11933670; doi:10.26508/lsa.202403008)
Supplement: Supplementary file 2 [file LSA-2024-03008_TableS2.xlsx]

## Sheet: Sheet1
Supplementary Table S2. Numvber of cytokine and chemokine receptors-expressing cells in MMP-8-expressing cells
	TNFRS1A	TNFRS1B	IL1R1	IL1R2	IL-6RA	IL-17RA	CXCR2
MMP-8 producing cells	124	95	25	340	44	155	171
%	30.1	23.1	6.1	82.5	10.7	37.6	41.5
